# Supplementary material for: Optofluidic Single-Cell Genome Amplification of Sub-micron Bacteria in the Ocean Subsurface
Source: Front Microbiol. 2018 Jun 8;9:1152. doi: 10.3389/fmicb.2018.01152 (PMC6003095; doi:10.3389/fmicb.2018.01152)
Supplement: Data Sheet 2 — Table with a variety of additional statistics and information for each SAG isolated in this study. [file Data_Sheet_2.xlsx]

## Sheet: Table S1
Sample Number	SCG Name	Sample	Depth (m)	WGA Protocol	Reaction	Taxonomy (Silva)	Sequencing	Library Prep	Raw bp sequencing	N50	L50	Total bp	Total bp (validated contigs)	No. of called proteins (validated contigs)	% GC (validated contigs)	Fraction of Raes, 2007 COGs recovered	Estimated fraction complete	Estimated Genome Size (bp)	Fractional Completeness (CheckM)	Fractional Contamination (CheckM)	Fractional Strain heterogeneity (CheckM)	Estimated Genome Size (CheckM)
1	Opi,OSU.00C	2011-3-10 250m HS	250	Protocol 2	2014-08-05-SCG_ch07	Bacteria; Verrucomicrobia; Opitutae;	2x250bp	NexteraXT of raw product	595306991	16460	38	2331836	2077522	2053	39.02	0.971429	0.971429	2.13863e+06	0.7832	0	0	2.65261e+06
2	E01.OSU.003	2011-3-10 250m HS	250	Protocol 1	2013-07-30-SCG_ch28	Bacteria; Proteobacteria; Gammaproteobacteria E01-9C-26 marine group;	2x300bp	NexteraXT of raw product	2589675172	4189	209	4190575	3328816	4234	49.53	0.885714	0.885714	3.75834e+06	0.6597	0.0608	0.1333	5.04595e+06
3	E01.OSU.005	2011-3-10 250m HS	250	Protocol 1	2013-07-30-SCG_ch29	Bacteria; Proteobacteria; Gammaproteobacteria; E01-9C-26 marine group;	2x300bp	NexteraXT of raw product	2548523054	5014	148	3729787	2696361	3107	48.55	0.657143	0.657143	4.10316e+06	0.5417	0.0256	0.2	4.97759e+06
4	Acd.OSU.001	2011-3-10 250m HS	250	Protocol 1	2013-08-06-SCG_ch07	Bacteria; Actinobacteria; Acidimicrobiia; Acidimicrobiales; Sva0996 marine group;	2x300bp	NexteraXT of raw product; TruSeq of 3x combined secondary MDA reactions	5742240210	2517	167	2291193	1422628	1741	42.83	0.485714	0.485714	2928940	0.4766	0.0342	0	2.98495e+06
5	Arc.OSU.008	2011-3-10 250m HS	250	Protocol 2	2014-08-05-SCG_ch28	Bacteria; Verrucomicrobia; Arctic97B-4 marine group;	2x250bp	NexteraXT of raw product	600842294	5470	72	1907326	1518022	1614	52.33	0.314286	0.314286	4830070	0.1296	0.0016	0	1.17131e+07
6	E01.OSU.004	2011-3-10 250m HS	250	Protocol 1	2013-08-06-SCG_ch09	Bacteria; (E01-9C-26 marine group)	2x300bp	NexteraXT of raw product	2039977233	3896	151	2328896	1851821	2107	50.25	0.285714	0.285714	6.48137e+06	0.389	0	0	4.76047e+06
7	Nsp.OSU.006	2011-3-10 250m HS	250	Protocol 1	2013-07-30-SCG_ch18	Bacteria; Proteobacteria; Deltaproteobacteria; Desulfobacterales; Nitrospinaceae; Nitrospina;	2x300bp	NexteraXT of raw product	1873632894	1981	205	1796672	1282535	1725	40.02	0.257143	0.257143	2.48679e+06	0.2718	0	0	4.71867e+06
8	Pro.OSU.00F	2015-07-02 20m HS	20	Protocol 4	2015-12-03-SCG_ch02	Bacteria; Cyanobacteria; Cyanobacteria; SubsectionI; FamilyI; Prochlorococcus;	2x250bp	NexteraXT of raw product	549570022	631	86	190770	72564	141	33.3	0.228571	0.228571	317467	0.0563	0	0	1.28888e+06
9	Syn.OSU.00J	2015-07-02 20m HS	20	Protocol 4	2015-11-17-SCG_ch08	Bacteria; Cyanobacteria; Cyanobacteria; SubsectionI; FamilyI; Synechococcus;	2x250bp	NexteraXT of raw product	647224835	786	104	364065	164756	293	56.91	0.2	0.2	823780	0.0351	0	0	4.6939e+06
10	S16.OSU.00H	2015-07-02 20m HS	20	Protocol 3	2015-09-18-SCG_ch10	Bacteria; Proteobacteria; Alphaproteobacteria; Rickettsiales; SAR116 clade;	2x250bp	NexteraXT of raw product	396717297	3512	77	1138618	789214	972	29.1	0.2	0.2	3946070	0.2663	0	0	2.96363e+06
11	Pln.OSU.00D	2011-3-10 250m HS	250	Protocol 2	2014-08-05-SCG_ch13	Bacteria; Planctomycetes; Planctomycetacia; Planctomycetales; Planctomycetaceae; Planctomyces;	2x250bp	NexteraXT of raw product	661109653	1643	124	1340115	797959	905	59.01	0.0571429	0.0571429	1.39643e+07	0.0417	0	0	1.91357e+07
12	E01.OSU.002	2011-3-10 250m HS	250	Protocol 1	2013-07-30-SCG_ch05	Bacteria; (E01-9C-26 marine group)	2x300bp	NexteraXT of raw product	2048464831	549	551	1052009	440564	849	46.3	0.0571429	0.0571429	7.70987e+06	0.0188	0	0	2.34343e+07
13	Agn.OSU.007	2011-3-10 250m HS	250	Protocol 2	2014-11-21-SCG_ch06	Bacteria; Proteobacteria; (AEGEAN_245)	2x250bp	NexteraXT of raw product	312608954	7532	14	384760	246227	269	33.65	0.0571429	0.0571429	4.30897e+06	0.1034	0	0	2.38131e+06
14	Nsp.OSU.00B	2011-3-10 250m HS	250	Protocol 2	2014-11-21-SCG_ch35	Bacteria; Proteobacteria; Deltaproteobacteria; Desulfobacterales; Nitrospinaceae; Nitrospina;	2x250bp	NexteraXT of raw product	475476830	5581	39	882053	639460	704	39.19	-	-	-	0.0517	0	0	1.23687e+07
15	Kte.OSU.009	2015-07-02 20m HS	20	Protocol 4	2015-12-03-SCG_ch08	Bacteria; Chloroflexi; Ktedonobacteria; Ktedonobacterales;	2x250bp	NexteraXT of raw product	512585423	461	68	101546	6202	7	56.4	-	-	-	0	0	0	-
16	Met.OSU.00A	2011-3-10 250m HS	250	Protocol 2	2014-11-21-SCG_ch42	Bacteria; Proteobacteria; Alphaproteobacteria; Rhizobiales; Methylobacteriaceae; Methylobacterium;	2x250bp	NexteraXT of raw product	279598940	7531	16	407924	289220	314	46.54	-	-	-	0	0	0	-
17	Rho.OSU.00G	2015-07-02 20m HS	20	Protocol 4	2015-12-03-SCG_ch01	Bacteria; Proteobacteria; Alphaproteobacteria; Rhodobacterales; Rhodobacteraceae; uncultured;	2x250bp	NexteraXT of raw product	525862068	850	105	347640	6009	5	38.01	-	-	-	0	0	0	-
18	Sph.OSU.00I	2015-07-02 20m HS	20	Protocol 3	2015-09-18-SCG_ch02	Bacteria; Proteobacteria; Alphaproteobacteria; Sphingomonadales; Sphingomonadaceae; Sphingomonas;	2x250bp	NexteraXT of raw product	407527616	745	91	250208	12452	14	36.7	-	-	-	0	0	0	-
19	Syn.OSU.00K	2015-07-02 20m HS	20	Protocol 4	2015-11-17-SCG_ch17	Bacteria; Cyanobacteria; Cyanobacteria; SubsectionI; FamilyI; Synechococcus;	2x250bp	NexteraXT of raw product	557879126	828	72	266622	100639	168	54.36	-	-	-	0	0	0	-
20	Syn.OSU.00L	2015-07-02 20m HS	20	Protocol 4	2015-11-17-SCG_ch21	Bacteria; Cyanobacteria; Cyanobacteria; SubsectionI; FamilyI; Synechococcus;	2x250bp	NexteraXT of raw product	505079519	1393	8	361061	39437	70	53.5	-	-	-	0	0	0	-
