# Supplementary material for: Optofluidic Single-Cell Genome Amplification of Sub-micron Bacteria in the Ocean Subsurface
Source: Front Microbiol. 2018 Jun 8;9:1152. doi: 10.3389/fmicb.2018.01152 (PMC6003095; doi:10.3389/fmicb.2018.01152)
Supplement: Data Sheet 3 — DBSCAN implementation for potential contaminant detection in R. This document describes the semi-supervised method to examine single-amplified genome assemblies for possible contaminants. Includes an R-scripted version of protocol. [file Data_Sheet_3.ZIP]

Archive with 3 entries (2 files):
- S3/
- S3/S3_Script.R
- S3/S3_Document.pdf
