# Supplementary material for: Optofluidic Single-Cell Genome Amplification of Sub-micron Bacteria in the Ocean Subsurface
Source: Front Microbiol. 2018 Jun 8;9:1152. doi: 10.3389/fmicb.2018.01152 (PMC6003095; doi:10.3389/fmicb.2018.01152)
Supplement: Data Sheet 3 — DBSCAN implementation for potential contaminant detection in R. This document describes the semi-supervised method to examine single-amplified genome assemblies for possible contaminants. Includes an R-scripted version of protocol. [file Data_Sheet_3.ZIP › S3/S3_Script.R]

#!/usr/bin/env Rscript

#rm(list=ls())


#Get arguments
args<-commandArgs()

#Define a number of new functions

#Returns color vector by category
heat<- function(x, alpha = 1) {
	factors<-as.factor(x)
	n<-levels(factors)
	col<-rainbow(length(n), end=4/6, alpha=alpha)
	lu<-data.frame(n, col)
	new<-lu[factors,]
	new<-as.character(new$col)
	return(new)
}

#Function used to assign contig group assignments by number of contig fragments per group
assignment<-function(x, cutoff=2/3){
  test<-function(x,cutoff){
    #2/3 (or whatever cutoff) consensus
    if(max(x)/sum(x) > cutoff){as.numeric(names(which.max(x)))}
    #2-window contigs get the benefit of the doubt
    else if(sum(x)==2 && max(x)/sum(x) == 1/2){as.numeric(names(x[max(x)==x])[names(x[max(x)==x])!="0"])}
    #single outlier fragments and fragments with less than cutoff given ambiguous assignment
    else{NA}
  }
  c(apply(x,1,test,cutoff=cutoff))
}

#Function to examine individual contigs
#Usage: examine(<vector of contig names>, <pca coordinates>, <metadata dataframe>, <scaffold classifications>, <fragment coloring>)
examine<-function(selections, pca.x, metadata, scaffolds, colors){
  joined<-cbind(pca.x[,1:3], metadata)
  joined$colors<-colors
  
  for(i in selections){
    work<-joined
    work$colors[work$scaffold == i]<-'#000000'
    plot3d(work, col=work$colors, type="s", size=0.5, main=i)
    
    pp<-work[work$scaffold==i,1:3]
   
    pp2<-pp[c(2:nrow(pp),1),1:3]
    pp<-cbind(pp,pp2)
    apply(pp,1,function(p){
      lines3d(x=p[c(1,4)],y=p[c(2,5)],z=p[c(3,6)], col="darkorange")
    })
      
    readline()
  }
}

#Function to plot contig validity after integrating blast taxa data assigned by ldscgdb.py script
#Usage: plot.valid(<pca$coordinates>, <metadata dataframe>, <sqlite database>)
plot.valid<-function(pca.x, not.mer.data, dbname){
  require(rgl)
  require(sqldf)
  validated<-sqldf('select contig.accession,contig.cluster,contig.valid from contig', dbname=dbname)
  get.valid<-function(x,lookup){
    lookup$valid[lookup$accession==as.character(x)]
  }
  valids<-sapply(not.mer.data$scaffold, get.valid, lookup=validated)
  get.cols<-function(x){
    if(x == 1){
      '#0000FFFF'
    }
    else{
      '#FF0000FF'
    }
  }
  val_cols<-sapply(valids,get.cols)
  plot3d(pca.x, type='s', size=0.5, col=val_cols)
  return(val_cols)
}

##################RUN####################

#Required packages
require(fpc)
require(rgl)
require(tools)

cutoff=2/3

#Get infile and out folder
infile<-file_path_as_absolute(args[6])
outfolder<-file_path_as_absolute(args[7])
setwd(outfolder)

#Read in data file
data<-read.table(infile, header=TRUE, row.names=1)

#Strip kmer counts from metadata
not.mer<-c("frag","scaffold","start","end")
kmer.data<-data[,! names(data) %in% not.mer]
not.mer.data<-data[,names(data) %in% not.mer]

#Dimensionality reduction via PCA and selective filtering of principal 
#components stopping the addition of further principal components after the 
#rate of added variance per additional component drops to an average or below 
#average amount.

#get principal components
pca<-prcomp(kmer.data)

#Get the amount of variance added by each additional principal component compared to the addition of the previous PC 
#and normalize to the difference in variance between PC1 and PC2
test<-vapply(2:length(pca$sdev),function(x, sdev){(sdev[x-1]-sdev[x])/(sdev[1]-sdev[2])},0,sdev=pca$sdev)

#Log normalize additional variances
test<-log(test)

#Limit designed to keep only PCs whose addition imparts an above average amount of variance
limit<-mean(test)+1*sd(test)

#Calculate PCs to keep using the above limit,
pcs<-c(1)
for (i in 1:length(test)){
	if (test[i] < limit){
		break
	}
	pcs<-append(pcs, i+1)
}
keep<-pca$x[,pcs]

#recalculate distance after removing less valuable PCs
k.dist<-dist(keep)

#Minimum points equals the total number of kept dimensions plus one, in an effort to use all spatial
#dimensions. See simplex.
minpts<-length(pcs)+1

#meandist equals the mean of <minpts> nearest neighbors for every point in the dataset
meandist<-apply(as.matrix(k.dist), 1, function(x, n){mean(sort(x[x!=0])[1:n])}, n=minpts)

#eps (neighborhood distance) equals the average of the average distances to <minpts> nearest neighbors in the dataset
eps<-mean(meandist)

#perform DBSCAN using eps and minpts, effectively creating an unguided number of clusters for which each point must be
#within a distance from another point that is less than or equal to the average distance of each point to its n+1
#nearest neighbors in n-dimensional space. Multiple clusters will be formed and points with larger than average 
#distances from thier nearest neighbors will be marked as outliers.  
dbc<-dbscan(k.dist, eps, minpts, method='dist' )

#Bind groupings to fragments
frag.groups<-not.mer.data
frag.groups$group<-dbc$cluster

#Tally groupings for cluster (or outlier - group 0) assignment
scaf.groups<-as.data.frame.matrix(table(frag.groups$scaffold,frag.groups$group))
scaf.groups$group<-assignment(scaf.groups, cutoff=cutoff)
if(nrow(scaf.groups) == 1){scaf.groups$group[1]<-1}

#colors assigned by cluster using heatmap function
cols<-heat(dbc$cluster)

#Plot in 3 dimensions for people to look at. Make a GIF
par3d(windowRect = c(512,512,2048,2048))
plot3d(pca$x, type='s', size=0.5, col=cols)
movie_name = 'clust_movie'
dir.create(movie_name)
movie3d(spin3d(rpm=2), duration=30, dir=movie_name, clean=FALSE)

#Write output
write.table(scaf.groups, file='scaf_groups.txt')
write.table(frag.groups, file='frag_groups.txt')
save(list=ls(),file="dbscan.Rdata")
